# Supplementary material for: Jumping Translocation Breakpoint Expression in Midgestation Mouse Embryos
Source: Int J Mol Sci. 2025 Oct 13;26(20):9952. doi: 10.3390/ijms26209952 (PMC12562924; doi:10.3390/ijms26209952)
Supplement: Supplementary file 1 [file ijms-26-09952-s001.zip]

Archive with 1 entries (1 files):
- ijms-3889970-supplementary.pdf
